# Supplementary material for: Does Poultry Consumption Increase the Risk of Mortality for Gastrointestinal Cancers? A Preliminary Competing Risk Analysis
Source: Nutrients. 2025 Apr 17;17(8):1370. doi: 10.3390/nu17081370 (PMC12030727; doi:10.3390/nu17081370)
Supplement: Supplementary file 1 [file nutrients-17-01370-s001.zip]

Archive with 1 entries (1 files):
- nutrients-3591477-supplementary.pdf
